# Supplementary material for: The Small RNA NcS25 Regulates Biological Amine-Transporting Outer Membrane Porin BCAL3473 in Burkholderia cenocepacia
Source: mSphere. 2023 Mar 27;8(2):e00083-23. doi: 10.1128/msphere.00083-23 (PMC10117139; doi:10.1128/msphere.00083-23)
Supplement: TABLE S1 [file msphere.00083-23-s0001.xlsx]

## Sheet: Sheet1
			The small RNA NcS25 regulates biological amine-transporting outer membrane porin BCAL3473 in Burkholderia cenocepacia
			A. Sass and T. Coenye
			Table S1: The twenty putative targets with the lowest combined p-value as computed by nCopraRNA, by genus.
			Description of cell content:
			Locus tag(Gene name|Energy[kcal/mol]|IntaRNA p-value|Position start mRNA|Position stop mRNA|Position start sRNA|Position stop sRNA|Entrez GeneID)													Position in mRNA is relative to the 5'end of the query sequence, which is 200 nt upstream of the gene start. Position 201 is the first nucleotide of the gene sequence.
	fdr	p-value	NC_011000	NZ_CP009795	NC_008390	NC_010084	NZ_CP083654	NZ_CP011503	NC_012724	NC_007510	NC_007651	NC_015381	Annotation
			Burkholderia cenocepacia J2315	Burkholderia dolosa AU 0158	Burkholderia ambifaria AMMD	Burkholderia multivorans ATCC 17616	Burkholderia vietnamiensis	Burkholderia pyrrocinia DSM 10685	Burkholderia glumae BGR1	Burkholderia lata sp. 383	Burkholderia thailandensis E264	Burkholderia gladioli BSR3
	1.33e-06	2.52e-10	BCAL3473(N/A|-20.7593|1e-06|187|216|11|46|N/A)	ak34_rs25920(N/A|-21.5131|2.3e-06|187|216|11|46|GeneID:64462306)	bamb_rs02320(N/A|-21.1468|1e-06|187|216|11|46|N/A)	bmul_rs14390(N/A|-20.3746|2.8e-06|187|216|11|46|N/A)	la325_rs24225(N/A|-20.7396|4.1e-06|187|216|11|46|N/A)	abd05_rs08335(N/A|-20.8274|1.8e-06|187|216|11|46|GeneID:55505329)	bglu_rs22260(N/A|-7.17537|0.151688|290|298|47|55|N/A)	bcep18194_rs08275(N/A|-20.5496|1.27e-05|187|216|11|46|N/A)	bth_rs17855(N/A|-14.7549|0.0010321|187|210|18|46|N/A)	bgla_rs02455(N/A|-10.8049|0.0135113|187|216|11|46|N/A)	porin
	0.0130143	4.91e-06	BCAL0594(N/A|-13.5767|0.0019816|189|209|19|44|N/A)	ak34_rs13555(N/A|-15.463|0.0006503|183|209|19|56|GeneID:64459911)	bamb_rs15390(N/A|-16.2557|0.0002326|183|209|19|56|N/A)	bmul_rs15160(N/A|-17.6936|5.9e-05|166|209|19|75|N/A)	la325_rs21045(N/A|-13.4715|0.0026076|183|209|19|56|N/A)	abd05_rs05030(N/A|-15.1801|0.0006403|183|209|19|56|GeneID:55504685)		bcep18194_rs21900(N/A|-15.7276|0.0006782|183|209|19|56|N/A)	bth_rs09985(N/A|-4.64206|0.3894714|191|209|19|44|N/A)		porin
	0.0137162	7.76e-06	BCAL2385(N/A|-15.3111|0.0004604|184|202|39|56|N/A)	ak34_rs17050(N/A|-18.5826|4.57e-05|182|199|40|56|GeneID:64460589)	bamb_rs11785(N/A|-10.8531|0.0153648|186|202|39|54|N/A)	bmul_rs05000(N/A|-13.9003|0.0017256|185|202|39|55|N/A)	la325_rs17625(N/A|-1.75341|0.8933271|237|245|19|27|N/A)	abd05_rs01490(N/A|-14.6861|0.0009633|184|202|39|56|GeneID:55503993)	bglu_rs13895(N/A|-4.39764|0.4951604|237|245|18|26|N/A)	bcep18194_rs18245(N/A|-11.3707|0.0129404|186|202|39|54|N/A)	bth_rs17390(N/A|-3.95156|0.5013459|180|192|19|30|N/A)	bgla_rs14750(N/A|-7.26161|0.1121452|7|13|38|44|N/A)	methylglyoxal synthase
	0.0178898	1.35e-05	BCAM1287(N/A|-12.2818|0.0053195|177|218|26|55|N/A)	ak34_rs05180(N/A|-10.7674|0.0174239|182|208|20|52|GeneID:64458362)	bamb_rs17950(N/A|-8.07625|0.0832208|180|196|38|55|N/A)			abd05_rs29700(N/A|-14.3019|0.001312|179|218|26|54|GeneID:55509492)	bglu_rs20030(N/A|-17.3668|0.0001572|144|165|21|43|N/A)	bcep18194_rs32120(N/A|-13.3953|0.0035028|177|207|21|55|N/A)		bgla_rs25035(N/A|-1.99247|0.83613|153|159|26|32|N/A)	porin
	0.0323667	3.05e-05	BCAL0035(atpG|-14.9073|0.0006569|261|277|39|54|N/A)	ak34_rs27835(atpG|-9.41916|0.0395045|261|274|42|54|GeneID:64462678)	bamb_rs00480(atpG|-14.5155|0.0010476|261|277|39|54|N/A)	bmul_rs00520(atpG|-13.4254|0.0024917|261|277|39|54|N/A)	la325_rs22355(atpG|-14.5168|0.0012|261|277|39|54|N/A)	abd05_rs06550(atpG|-14.5155|0.0011059|261|277|39|54|GeneID:55504976)	bglu_rs00350(atpG|-9.93745|0.033516|263|277|38|52|N/A)	bcep18194_rs06485(N/A|-14.5155|0.0016232|261|277|39|54|N/A)	bth_rs29020(N/A|-14.3971|0.0013461|261|277|39|54|N/A)	bgla_rs00435(N/A|-4.70819|0.3775989|210|216|48|54|N/A)	ATP synthase subunit gamma
	0.0381167	4.32e-05	BCAM2790(mhpT|-10.5477|0.0177816|184|224|20|55|N/A)	ak34_rs09305(mhpT|-15.8635|0.0004738|181|196|40|55|GeneID:64459131)	bamb_rs24585(mhpT|-15.6153|0.0004131|181|196|40|55|N/A)	bmul_rs16300(mhpT|-13.9296|0.0016863|186|196|40|50|N/A)	la325_rs05285(mhpT|-12.3968|0.0055649|187|196|40|49|N/A)	abd05_rs21705(mhpT|-15.6386|0.0004332|183|196|40|54|GeneID:55507935)	bglu_rs23030(mhpT|-2.20903|0.8524475|134|140|49|55|N/A)	bcep18194_rs23035(N/A|-14.3272|0.0018517|179|196|40|55|N/A)		bgla_rs20545(N/A|-11.3335|0.0095095|178|195|40|55|N/A)	3-(3-hydroxy-phenyl)propionate transporter MhpT
	0.0753048	9.95e-05	BCAL1777 (N/A|-10.9895|0.0132286|186|198|44|56|N/A)	ak34_rs11910(N/A|-10.7686|0.0174108|186|198|44|56|GeneID:64459621)			la325_rs00775(N/A|-7.96032|0.0867229|162|210|1|54|N/A)	abd05_rs14580(N/A|-6.85091|0.1608109|167|210|1|50|GeneID:55506552)	bglu_rs28825(N/A|-16.8688|0.0002421|166|195|18|48|N/A)	bcep18194_rs15075(N/A|-7.59329|0.1122161|162|210|1|54|N/A)		bgla_rs34410(N/A|-12.3427|0.0047366|164|195|19|55|N/A)	TonB-dependent receptor
	0.0872007	0.000131624	BCAL0237(rplB|-11.562|0.0089122|49|73|25|51|N/A)	ak34_rs26910(rplB|-10.8444|0.0166016|49|73|25|51|GeneID:64462496)	bamb_rs01400(rplB|-7.39257|0.1206396|49|73|25|51|N/A)	bmul_rs01310(rplB|-11.1803|0.0124315|49|73|25|51|N/A)	la325_rs23200(rplB|-12.9215|0.0038621|49|73|25|51|N/A)	abd05_rs07415(rplB|-13.5061|0.0024333|49|73|25|51|GeneID:55505148)	bglu_rs01315(rplB|-13.3497|0.0036901|49|73|24|50|N/A)	bcep18194_rs07350(N/A|-11.9264|0.0091333|49|73|25|51|N/A)	bth_rs27810(N/A|-11.8296|0.007988|49|73|25|51|N/A)	bgla_rs01535(N/A|-12.8349|0.0033276|49|73|25|51|N/A)	50S ribosomal protein L2
	0.103207	0.000175257	BCAM1477(aroP|-10.4634|0.0187977|184|196|40|55|N/A)	ak34_rs04405(N/A|-12.364|0.0061688|184|222|19|55|GeneID:64458213)	bamb_rs18905(N/A|-10.173|0.0238506|191|222|19|45|N/A)	bmul_rs21630(N/A|-16.1298|0.0002639|184|222|19|55|N/A)	la325_rs01095(N/A|-12.0242|0.0071738|184|222|19|55|N/A)	abd05_rs28760(N/A|-13.9355|0.00175|184|219|22|55|GeneID:55509307)	bglu_rs23975(N/A|-5.58397|0.3151463|137|143|48|54|N/A)	bcep18194_rs31120(N/A|-12.481|0.0064016|184|220|21|55|N/A)	bth_rs08140(N/A|-5.62296|0.2582534|189|195|49|55|N/A)	bgla_rs26455(N/A|-4.84003|0.357819|239|245|48|54|N/A)	aromatic amino acid transporter AroP
	0.116448	0.000234591	BCAL0345(tssF|-12.6251|0.0041258|184|208|20|51|N/A)	ak34_rs26250(tssF|-4.0094|0.5347279|71|77|26|32|GeneID:64462371)	bamb_rs01960(tssF|-12.2622|0.0058453|184|208|20|51|N/A)	bmul_rs14810(tssF|-14.1873|0.0013749|183|208|20|52|N/A)	la325_rs23900(tssF|-6.79167|0.1605564|180|208|20|55|N/A)	abd05_rs07990(tssF|-12.5181|0.0050393|184|208|20|51|GeneID:55505261)	bglu_rs01965(tssF|-3.93226|0.5752226|184|199|1|14|N/A)	bcep18194_rs07910(vasA|-8.04584|0.0884613|169|208|20|57|N/A)	bth_rs27290(N/A|-11.5808|0.0093905|165|198|18|54|N/A)	bgla_rs02060(N/A|-6.67793|0.1522041|115|122|44|51|N/A)	type VI secretion system baseplate subunit TssF
	0.116448	0.000241721	BCAL2088(frr|-11.0085|0.0130591|183|196|39|52|N/A)	ak34_rs18435(frr|-11.7935|0.0090184|183|196|39|52|GeneID:64460857)	bamb_rs10310(frr|-17.2868|8.72e-05|183|196|39|52|N/A)	bmul_rs06445(frr|-11.7243|0.008578|183|194|41|52|N/A)	la325_rs16160(frr|-12.1043|0.0067952|183|196|39|52|N/A)	abd05_rs16275(frr|-11.734|0.0087302|183|196|39|52|GeneID:55506885)	bglu_rs06370(frr|-10.4952|0.0239687|182|196|38|52|N/A)	bcep18194_rs16700(N/A|-11.3821|0.0128492|183|196|39|52|N/A)	bth_rs22585(N/A|-10.4171|0.0195433|183|194|41|52|N/A)	bgla_rs12700(N/A|-12.4691|0.0043297|182|196|39|53|N/A)	ribosome-recycling factor
	0.116448	0.000273931	BCAL1732(N/A|-10.3249|0.0205822|187|205|42|58|N/A)	ak34_rs20130(N/A|-11.6716|0.0097682|189|205|42|56|GeneID:64461187)	bamb_rs07980(N/A|-11.0076|0.0138712|187|205|42|58|N/A)		la325_rs14395(N/A|-10.5911|0.0183008|187|205|42|58|N/A)	abd05_rs14250(N/A|-11.0441|0.013887|187|205|42|58|GeneID:55506491)	bglu_rs18540(N/A|-15.4544|0.0007714|260|299|41|73|N/A)	bcep18194_rs14280(N/A|-10.602|0.0206934|187|205|42|58|N/A)	bth_rs24400(N/A|-6.54671|0.1675757|193|205|42|52|N/A)		MarR family transcriptional regulator
	0.116448	0.000285626	BCAS0110(N/A|-13.0577|0.0029722|284|300|40|55|N/A)		bamb_rs29095(N/A|-14.9156|0.0007525|284|300|40|55|N/A)		la325_rs29655(N/A|-12.0001|0.0072915|284|297|42|55|N/A)	abd05_rs32445(N/A|-9.19069|0.0443964|284|300|40|55|GeneID:55510017)	bglu_rs09075(N/A|-9.37657|0.0464954|266|294|41|71|N/A)			bgla_rs09795(N/A|-8.19318|0.0670104|281|294|42|55|N/A)	ABC transporter substrate-binding protein
	0.124575	0.000351203	BCAM2809(N/A|-12.5027|0.0045198|18|53|44|75|N/A)	ak34_rs09200(N/A|-11.6879|0.0096647|19|54|44|75|GeneID:64459110)	bamb_rs24685(N/A|-11.2602|0.0117129|12|47|44|75|N/A)	bmul_rs16190(N/A|-12.0907|0.0066386|19|54|44|75|N/A)	la325_rs05395(N/A|-10.8712|0.0153149|14|49|44|75|N/A)	abd05_rs21565(N/A|-14.8276|0.000858|18|53|44|75|GeneID:55507908)	bglu_rs08895(N/A|-6.62856|0.1976993|190|196|37|43|N/A)			bgla_rs22690(N/A|-5.15143|0.3137106|37|44|48|55|N/A)	sugar ABC transporter permease
	0.124575	0.000366757	BCAM0398(N/A|-14.4899|0.0009387|187|202|39|54|N/A)	ak34_rs08775(N/A|-13.5791|0.0026556|188|202|39|53|GeneID:64459025)	bamb_rs25815(N/A|-10.5315|0.018956|189|202|39|52|N/A)	bmul_rs26210(N/A|-2.15322|0.8486663|155|162|1|8|N/A)	la325_rs04820(N/A|-10.9804|0.0142783|179|202|39|56|N/A)	abd05_rs19715(N/A|-11.4716|0.0104376|189|202|39|52|GeneID:55507557)		bcep18194_rs36805(N/A|-13.0501|0.0044095|189|217|26|52|N/A)			hypothetical protein
	0.124575	0.000376074	BCAL3202(tolA|-11.792|0.0075757|11|40|48|76|N/A)	ak34_rs24810(tolA|-12.7284|0.0048148|11|40|48|76|GeneID:64462091)	bamb_rs03435(tolA|-4.10577|0.5173379|106|114|50|58|N/A)	bmul_rs13125(tolA|-13.6189|0.002148|10|40|48|77|N/A)	la325_rs09850(tolA|-3.25881|0.6642972|106|114|50|58|N/A)	abd05_rs09595(tolA|-10.4179|0.0208479|11|40|48|76|GeneID:55505580)	bglu_rs03360(tolA|-4.10912|0.5444636|33|40|47|54|N/A)	bcep18194_rs09525(tolA|-11.3876|0.0128054|11|40|48|76|N/A)	bth_rs19195(tolA|-5.76757|0.2419905|32|40|48|56|N/A)	bgla_rs03630(tolA|-2.47741|0.7623204|127|133|49|55|N/A)	protein TolA
	0.13861	0.000444598	BCAL1220(N/A|-12.9817|0.0031505|186|211|23|47|N/A)	ak34_rs22510(N/A|-13.1415|0.0036172|187|211|23|46|GeneID:64461648)	bamb_rs05730(N/A|-10.7601|0.0163334|187|211|23|46|N/A)	bmul_rs10450(N/A|-10.6218|0.0179876|188|209|25|45|N/A)	la325_rs12030(N/A|-9.34816|0.0392071|189|211|23|45|N/A)	abd05_rs11965(N/A|-13.1657|0.0031417|185|211|23|47|GeneID:55506049)	bglu_rs06495(N/A|-6.39499|0.2204766|221|231|1|10|N/A)	bcep18194_rs12020(N/A|-13.0125|0.0045206|186|211|23|47|N/A)		bgla_rs12245(N/A|-3.7614|0.5356027|135|144|24|33|N/A)	cytosine permease
	0.175934	0.000688481	BCAM1787(N/A|-12.5223|0.0044545|190|209|19|44|N/A)	ak34_rs03280(N/A|-7.13306|0.1391188|190|209|19|44|GeneID:64458004)	bamb_rs20245(N/A|-9.87299|0.028802|189|208|20|44|N/A)	bmul_rs20455(N/A|-8.05269|0.0850832|290|298|48|56|N/A)	la325_rs09525(N/A|-10.2686|0.0224011|190|209|19|44|N/A)	abd05_rs26905(N/A|-12.7644|0.004219|190|209|19|44|GeneID:55508947)	bglu_rs24640(N/A|-11.1526|0.0159447|182|205|19|48|N/A)	bcep18194_rs28950(N/A|-13.1605|0.0040979|190|209|19|44|N/A)	bth_rs07450(N/A|-13.584|0.002421|181|209|19|51|N/A)	bgla_rs25495(N/A|-10.7369|0.0141263|182|205|20|49|N/A)	porin
	0.175934	0.000697147	BCAS0060(N/A|-15.086|0.000562|90|125|40|77|N/A)	ak34_rs11090(N/A|-5.82038|0.2618284|187|201|1|13|GeneID:64459472)	bamb_rs30210(N/A|-9.82054|0.0297578|105|120|39|53|N/A)	bmul_rs30540(N/A|-11.4632|0.0102644|106|120|40|53|N/A)	la325_rs29100(N/A|-4.05968|0.5202466|185|194|21|30|N/A)	abd05_rs34385(N/A|-6.80033|0.164937|158|201|1|41|GeneID:55510391)	bglu_rs24320(N/A|-3.62893|0.6283121|180|194|1|13|N/A)	bcep18194_rs05705(N/A|-4.95914|0.3807626|188|201|1|12|N/A)		bgla_rs26170(N/A|-3.81368|0.5263195|203|210|1|8|N/A)	branched-chain amino acid ABC transporter substrate-binding protein
	0.175934	0.000713379	BCAL3008(N/A|-8.67381|0.0573279|173|193|40|56|N/A)	ak34_rs09995(N/A|-5.41|0.3135064|197|208|20|31|GeneID:64459267)	bamb_rs04395(N/A|-7.52316|0.1125465|101|110|47|56|N/A)	bmul_rs12130(N/A|-3.53906|0.6243087|186|209|19|45|N/A)	la325_rs10810(N/A|-12.5143|0.0051318|180|194|40|54|N/A)	abd05_rs10585(N/A|-8.54128|0.0648107|173|193|40|56|GeneID:55505777)	bglu_rs04155(N/A|-13.4395|0.0034637|77|88|38|49|N/A)	bcep18194_rs10660(N/A|-8.14869|0.0837307|173|193|40|56|N/A)	bth_rs20330(N/A|-10.1521|0.0229696|188|209|19|44|N/A)	bgla_rs04580(N/A|-14.4448|0.0009821|79|90|39|50|N/A)	porin
	fdr	p-value	NZ_CP008760	NZ_CP024941	NC_010681	NC_010622	NZ_CP026105	NC_018695	NZ_CP026101	NZ_CP024934	NZ_CP026111	NZ_CP010026	Annotation
			Paraburkholderia xenovorans LB400	Paraburkholderia terricola mHS1	Paraburkholderia phytofirmans PsJN	Paraburkholderia phymatum STM815	Paraburkholderia hospita DSM 17164	Paraburkholderia phenoliruptrix BR3459a	Paraburkholderia caribensis DSM 13236	Paraburkholderia graminis PHS1	Paraburkholderia terrae DSM 17804	Paraburkholderia fungorum BAA-463
	1.66343e-05	6.12005e-09	dr64_rs13050(N/A|-14.958|0.000664|187|216|11|46|N/A)	cuj90_rs15945(N/A|-14.2596|0.0007589|187|216|11|46|N/A)	bphyt_rs17290(N/A|-14.4024|0.0012253|187|216|11|46|N/A)	bphy_rs13610(N/A|-18.9101|5.9e-06|179|216|11|54|N/A)	c2l64_rs15965(N/A|-19.3152|7.7e-06|179|216|11|54|GeneID:55529819)	buph_rs16040(N/A|-14.7493|0.0007287|187|216|11|45|N/A)	c2l66_rs14145(N/A|-18.545|4.7e-06|179|216|11|54|N/A)	cuj91_rs15800(N/A|-17.4583|2e-07|187|216|8|43|N/A)	c2l65_rs13855(N/A|-18.7331|2.01e-05|179|216|11|54|N/A)	oi25_rs14965(N/A|-14.6163|0.0008296|187|216|11|46|GeneID:66515905)	porin				Paraburkholderia xenovorans LB400 porin dr64_rs13050 has 75% amino acid identity at 100% query coverage to BCAL3473compared to
	0.0047913	2.6442e-06	dr64_rs45100(paaB|-14.1576|0.0013616|178|209|19|55|N/A)	cuj90_rs16890(paaB|-8.44144|0.0534876|180|197|38|54|N/A)	bphyt_rs18255(paaB|-17.501|8.86e-05|178|229|4|55|N/A)	bphy_rs14565(paaB|-5.65539|0.2650091|191|197|38|44|N/A)	c2l64_rs16990(paaB|-4.07857|0.505847|191|209|19|44|GeneID:55530020)	buph_rs17005(paaB|-8.05487|0.0794949|191|215|19|43|N/A)	c2l66_rs15115(paaB|-2.86187|0.7110763|292|299|25|32|N/A)	cuj91_rs16765(paaB|-16.9601|1e-06|179|229|1|52|N/A)	c2l65_rs14825(paaB|-5.03023|0.3502069|183|209|19|55|N/A)	oi25_rs13985(paaB|-10.5222|0.0176812|174|196|38|58|GeneID:66515713)	1,2-phenylacetyl-CoA epoxidase subunit B
	0.0185083	1.36191e-05	dr64_rs08935(nagE|-13.4141|0.0025479|181|196|39|55|N/A)	cuj90_rs01655(nagE|-12.7261|0.0027171|181|196|39|55|N/A)	bphyt_rs02745(nagE|-12.4667|0.0050951|181|196|39|55|N/A)	bphy_rs01460(nagE|-15.2802|0.0003437|180|196|39|55|N/A)	c2l64_rs01660(nagE|-14.9775|0.0006117|180|196|39|55|GeneID:55527045)	buph_rs01380(nagE|-11.1422|0.011452|180|195|38|54|N/A)	c2l66_rs01670(nagE|-15.7898|0.0001453|180|196|39|55|N/A)	cuj91_rs01805(nagE|-11.4728|0.0049473|180|224|3|52|N/A)	c2l65_rs01465(nagE|-15.4475|0.0004538|180|196|39|55|N/A)	oi25_rs10975(nagE|-13.3247|0.0023727|181|196|39|55|GeneID:66515129)	N-acetylglucosamine-specific PTS transporter subunit IIBC
	0.0380173	3.49681e-05	dr64_rs17190(N/A|-8.27964|0.085341|183|206|22|57|N/A)	cuj90_rs12630(N/A|-6.91841|0.1285033|175|198|40|56|N/A)	bphyt_rs13895(N/A|-3.73393|0.5691316|211|217|48|54|N/A)	bphy_rs08140(N/A|-16.0733|0.0001577|185|198|40|55|N/A)	c2l64_rs05130(N/A|-15.778|0.0003022|185|198|40|55|GeneID:55527727)	buph_rs12810(N/A|-6.83573|0.1541764|177|199|39|55|N/A)	c2l66_rs05140(N/A|-16.1899|9.38e-05|185|198|40|55|N/A)	cuj91_rs12505(N/A|-4.8252|0.3913371|211|217|45|51|N/A)	c2l65_rs04925(N/A|-15.848|0.0003214|185|198|40|55|N/A)	oi25_rs18360(N/A|-7.00772|0.1406993|176|198|40|56|GeneID:66516576)	sugar ABC transporter substrate-binding protein
	0.0417611	5.73299e-05	dr64_rs00295(N/A|-18.8854|7.8e-06|177|214|19|54|N/A)	cuj90_rs07760(N/A|-4.82578|0.3553685|152|164|40|56|N/A)	bphyt_rs09080(N/A|-14.3223|0.0013035|177|215|18|54|N/A)	bphy_rs04840(N/A|-11.2411|0.0095693|174|214|19|56|N/A)	c2l64_rs09100(N/A|-10.8494|0.0139357|173|214|19|56|GeneID:55528497)	buph_rs08820(N/A|-2.39471|0.8068129|148|154|49|55|N/A)	c2l66_rs08285(N/A|-10.9265|0.0105321|173|214|19|56|N/A)	cuj91_rs08140(N/A|-5.83912|0.2491606|183|192|3|12|N/A)	c2l65_rs08560(N/A|-10.6707|0.0159038|179|214|19|54|N/A)	oi25_rs22150(N/A|-3.49292|0.6100553|67|74|49|56|GeneID:66517293)	ABC transporter substrate-binding protein
	0.0417611	5.98518e-05	dr64_rs28820(N/A|-10.4199|0.0230226|267|289|21|43|N/A)	cuj90_rs27070(N/A|-15.0735|0.0003645|266|289|21|44|N/A)		bphy_rs23675(N/A|-13.3751|0.0018557|266|286|24|44|N/A)	c2l64_rs28195(N/A|-11.7509|0.0074998|266|286|24|44|GeneID:55532193)		c2l66_rs19930(N/A|-11.8276|0.0053404|266|286|24|44|N/A)	cuj91_rs19830(N/A|-2.94029|0.7155457|270|276|2|8|N/A)	c2l65_rs20315(N/A|-12.5193|0.0044763|266|286|24|44|N/A)	oi25_rs37485(N/A|-9.94229|0.0257337|262|289|21|54|GeneID:66520257)	pyridoxamine 5'-phosphate oxidase family protein
	0.0417611	6.38313e-05	dr64_rs28860(N/A|-12.025|0.0075021|231|261|49|80|N/A)	cuj90_rs27015(N/A|-7.40113|0.0983995|220|249|49|79|N/A)	bphyt_rs29685(N/A|-12.3448|0.0055476|231|268|42|81|N/A)	bphy_rs23175(N/A|-14.8815|0.0004992|218|258|40|84|N/A)	c2l64_rs45400(N/A|-3.98679|0.521899|45|62|42|58|GeneID:55535529)	buph_rs27105(N/A|-8.55765|0.0594226|189|199|1|11|N/A)	c2l66_rs18860(N/A|-4.09881|0.4896451|195|205|42|56|N/A)	cuj91_rs20245(N/A|-8.95659|0.0387013|189|196|1|8|N/A)	c2l65_rs19230(N/A|-4.4471|0.4411232|195|205|42|56|N/A)	oi25_rs39440(N/A|-4.19294|0.487414|68|77|49|58|GeneID:66520640)	CsbD family protein
	0.0417611	7.50084e-05	dr64_rs15565(N/A|-9.94311|0.0313779|121|136|39|54|N/A)	cuj90_rs13555(N/A|-5.11014|0.3142929|51|57|38|44|N/A)	bphyt_rs14810(N/A|-4.02816|0.5170969|179|190|42|56|N/A)	bphy_rs03840(N/A|-10.0427|0.0218743|189|198|43|52|N/A)	c2l64_rs04220(N/A|-16.895|0.0001055|186|198|43|55|GeneID:55527551)	buph_rs13665(N/A|-4.16142|0.5007529|146|156|37|47|N/A)	c2l66_rs04250(N/A|-17.0089|3.62e-05|186|198|43|55|N/A)	cuj91_rs13370(N/A|-3.85153|0.5566654|147|154|3|10|N/A)	c2l65_rs04030(N/A|-16.0901|0.0002599|186|198|43|55|N/A)	oi25_rs17465(N/A|-7.33537|0.1184412|154|168|42|54|GeneID:66516398)	MetQ/NlpA family ABC transporter substrate-binding protein
	0.0417611	7.68232e-05	dr64_rs18960(frr|-13.7184|0.0019803|153|194|39|76|N/A)	cuj90_rs10495(frr|-10.6675|0.0125275|153|194|39|76|N/A)	bphyt_rs12125(frr|-12.708|0.0042988|153|194|39|77|N/A)	bphy_rs06775(frr|-11.5782|0.0074965|181|194|39|52|N/A)	c2l64_rs06605(frr|-7.60155|0.1009101|80|87|48|55|GeneID:55528008)	buph_rs11310(frr|-8.82179|0.0507988|181|196|36|51|N/A)	c2l66_rs06545(frr|-11.3173|0.0078862|181|194|39|52|N/A)	cuj91_rs10255(frr|-7.31389|0.1125423|181|194|36|49|N/A)	c2l65_rs06340(frr|-7.59609|0.1006754|80|87|48|55|N/A)	oi25_rs20980(frr|-13.2475|0.0025196|153|194|39|76|GeneID:66517067)	ribosome recycling factor
	0.0466444	9.43872e-05	dr64_rs11950(N/A|-12.157|0.0068019|183|193|40|50|N/A)	cuj90_rs17015(N/A|-12.3716|0.003585|183|193|40|50|N/A)	bphyt_rs18380(N/A|-11.5455|0.0095682|183|193|40|50|N/A)	bphy_rs14675(N/A|-11.7248|0.0067303|182|193|39|50|N/A)	c2l64_rs17125(N/A|-10.2179|0.0211162|182|193|39|50|GeneID:55530047)	buph_rs17125(N/A|-12.4576|0.0044875|183|193|39|49|N/A)	c2l66_rs15250(N/A|-10.1425|0.0183933|182|193|39|50|N/A)	cuj91_rs16885(N/A|-9.42338|0.0275541|183|193|37|47|N/A)	c2l65_rs14960(N/A|-10.058|0.0235777|182|193|39|50|N/A)	oi25_rs13860(N/A|-11.2238|0.0110328|183|193|40|50|GeneID:66515688)	hypothetical protein
	0.0483399	0.000106711	dr64_rs03935(acs|-8.49834|0.0753536|98|108|40|50|N/A)	cuj90_rs05625(acs|-13.4594|0.0015005|83|96|40|54|N/A)	bphyt_rs07000(acs|-13.1302|0.0031768|92|105|40|54|N/A)	bphy_rs09860(acs|-10.4243|0.0169255|62|75|40|54|N/A)	c2l64_rs11060(acs|-12.1124|0.0057973|48|61|40|54|GeneID:55528874)	buph_rs05805(acs|-9.0593|0.0440191|88|101|39|53|N/A)	c2l66_rs10250(acs|-11.6382|0.0061818|46|59|40|54|N/A)	cuj91_rs06285(acs|-6.16961|0.2113936|91|104|37|51|N/A)	c2l65_rs10220(acs|-11.8756|0.0070589|50|63|40|54|N/A)	oi25_rs07005(acs|-8.43841|0.0641437|145|171|45|76|GeneID:66514366)	acetate--CoA ligase
	0.0933696	0.000251282	dr64_rs10225(N/A|-11.4739|0.0111835|18|30|42|54|N/A)	cuj90_rs00300(N/A|-11.3753|0.0075678|18|30|42|54|N/A)	bphyt_rs01480(N/A|-10.9681|0.0139972|18|30|42|54|N/A)	bphy_rs00195(N/A|-10.9518|0.0117508|35|42|42|49|N/A)	c2l64_rs00180(N/A|-9.69123|0.0295288|31|42|42|53|GeneID:55526760)	buph_rs00250(N/A|-8.53486|0.0602245|18|30|41|53|N/A)	c2l66_rs00175(N/A|-11.5875|0.0064266|31|42|42|53|N/A)	cuj91_rs00620(N/A|-9.02402|0.0368864|222|230|6|14|N/A)	c2l65_rs00180(N/A|-9.03751|0.0441589|31|42|42|53|N/A)	oi25_rs12205(N/A|-12.0614|0.0061197|18|30|42|54|GeneID:66515367)	DUF4390 domain-containing protein
	0.0933696	0.000253617	dr64_rs00435(N/A|-8.29643|0.0845359|185|193|46|54|N/A)	cuj90_rs07620(N/A|-7.69598|0.0831713|186|197|39|52|N/A)	bphyt_rs08940(N/A|-6.53396|0.1794951|185|193|46|54|N/A)	bphy_rs04705(N/A|-5.79902|0.2479094|185|191|46|52|N/A)	c2l64_rs09265(N/A|-15.5838|0.0003599|157|191|46|87|GeneID:55528529)	buph_rs08955(N/A|-5.83528|0.252021|185|194|44|53|N/A)	c2l66_rs08445(N/A|-15.3863|0.0002221|157|191|46|87|N/A)	cuj91_rs08000(N/A|-8.12467|0.0680776|185|195|41|51|N/A)	c2l65_rs08705(N/A|-15.3739|0.000483|157|191|46|87|N/A)	oi25_rs22010(N/A|-4.36618|0.4582718|187|193|46|52|GeneID:66517266)	glycosyltransferase family 39 protein
	0.0933696	0.000257642	dr64_rs10805(N/A|-11.1106|0.0144301|180|209|19|53|N/A)	cuj90_rs18090(N/A|-11.2772|0.0081259|180|209|19|53|N/A)	bphyt_rs19460(N/A|-11.7739|0.0082063|180|209|19|53|N/A)	bphy_rs15500(N/A|-10.867|0.012471|180|194|40|53|N/A)	c2l64_rs17995(N/A|-10.2762|0.020334|180|194|40|53|GeneID:55530218)	buph_rs18030(N/A|-8.27713|0.0699839|181|194|39|52|N/A)	c2l66_rs16140(N/A|-10.3103|0.016365|180|194|40|53|N/A)	cuj91_rs17880(N/A|-7.73689|0.0870821|209|215|46|52|N/A)	c2l65_rs15820(N/A|-10.2424|0.0209711|180|194|40|53|N/A)	oi25_rs12960(N/A|-12.6894|0.0038564|181|195|40|53|GeneID:66515511)	ABC transporter substrate-binding protein
	0.093589	0.000278464	dr64_rs16835(greA|-12.1722|0.0067252|222|251|50|78|N/A)	cuj90_rs12965(greA|-3.90281|0.5081431|218|224|49|55|N/A)	bphyt_rs14185(greA|-10.0768|0.0246512|222|251|50|79|N/A)	bphy_rs04435(greA|-4.51117|0.4297265|218|224|49|55|N/A)	c2l64_rs04845(greA|-3.7822|0.5581355|218|224|49|55|GeneID:55527672)	buph_rs13085(greA|-4.42023|0.4562645|245|251|49|55|N/A)	c2l66_rs04860(greA|-3.58961|0.5807106|218|224|49|55|N/A)	cuj91_rs12780(greA|-12.2541|0.0022824|161|172|38|49|N/A)	c2l65_rs04640(greA|-3.77772|0.5571385|218|224|49|55|N/A)	oi25_rs18085(greA|-7.10926|0.133456|221|251|50|79|GeneID:66516521)	transcription elongation factor GreA
	0.093589	0.000306456	dr64_rs14285(xylB|-10.525|0.0214737|156|192|46|76|N/A)	cuj90_rs14770(xylB|-10.1509|0.0178596|182|192|46|56|N/A)	bphyt_rs16080(xylB|-11.2935|0.0113115|182|192|46|56|N/A)	bphy_rs02495(xylB|-10.3022|0.0183856|181|193|45|57|N/A)	c2l64_rs02745(xylB|-10.5426|0.0170852|182|193|45|56|GeneID:55527261)	buph_rs14875(xylB|-11.0975|0.011808|182|193|44|55|N/A)	c2l66_rs02720(xylB|-10.3567|0.015841|182|193|45|56|N/A)	cuj91_rs14625(xylB|-10.1294|0.0159376|183|193|42|52|N/A)	c2l65_rs02515(xylB|-10.6248|0.0163872|182|193|45|56|N/A)	oi25_rs16180(xylB|-10.7205|0.0155052|182|193|45|56|GeneID:66516146)	xylulokinase
	0.093589	0.000349986	dr64_rs28665(N/A|-10.5628|0.0209398|215|226|40|53|N/A)	cuj90_rs27265(N/A|-10.4999|0.0140719|210|226|40|58|N/A)	bphyt_rs29470(N/A|-10.378|0.0204181|212|226|40|56|N/A)	bphy_rs19070(N/A|-11.2787|0.0093146|190|226|40|81|N/A)	c2l64_rs21380(N/A|-10.8852|0.0136051|215|226|40|53|GeneID:55530868)		c2l66_rs26560(N/A|-11.4601|0.0070811|179|226|40|76|N/A)		c2l65_rs26625(N/A|-9.47568|0.033876|215|226|40|53|N/A)	oi25_rs37700(N/A|-11.4487|0.0094451|215|226|40|53|GeneID:66520299)	carbon-phosphorus lyase complex subunit PhnI
	0.093589	0.000358927	dr64_rs14695(nadA|-12.8906|0.003878|157|200|38|75|N/A)	cuj90_rs14360(nadA|-10.3541|0.0155547|183|200|38|54|N/A)	bphyt_rs15650(nadA|-11.3145|0.0111557|183|200|38|54|N/A)	bphy_rs02910(nadA|-9.17178|0.0383888|188|198|42|55|N/A)	c2l64_rs03210(nadA|-9.82044|0.0272224|184|200|38|54|GeneID:55527352)	buph_rs14465(nadA|-11.8324|0.0070667|183|200|37|53|N/A)	c2l66_rs03245(nadA|-7.36079|0.1056433|194|200|38|44|N/A)	cuj91_rs14185(nadA|-9.63784|0.0234359|183|200|35|51|N/A)	c2l65_rs03035(nadA|-9.69633|0.0295694|184|200|38|54|N/A)	oi25_rs16655(nadA|-11.1573|0.0115469|183|200|38|54|GeneID:66516238)	quinolinate synthase NadA
	0.093589	0.000371663	dr64_rs13540(N/A|-6.72723|0.1933799|219|244|53|84|N/A)	cuj90_rs15460(N/A|-6.27266|0.1804982|219|244|53|84|N/A)	bphyt_rs16790(N/A|-4.46164|0.4433885|224|231|1|8|N/A)	bphy_rs13135(N/A|-3.42963|0.6191659|218|224|50|56|N/A)	c2l64_rs15465(N/A|-4.66165|0.408444|217|226|3|12|GeneID:55529721)	buph_rs15565(N/A|-8.81442|0.0510234|184|192|47|55|N/A)	c2l66_rs35000(N/A|-16.4692|6.84e-05|177|195|40|58|N/A)		c2l65_rs37425(N/A|-15.3723|0.0004837|177|195|40|58|N/A)	oi25_rs15455(N/A|-10.5938|0.0168654|219|254|38|84|GeneID:66516002)	biopolymer transporter ExbD
	0.093589	0.000373016	dr64_rs09575(N/A|-10.3573|0.023992|182|196|40|55|N/A)	cuj90_rs01045(N/A|-10.4255|0.0148116|182|196|40|55|N/A)	bphyt_rs02075(N/A|-10.3567|0.020694|182|196|40|55|N/A)	bphy_rs00765(N/A|-10.1453|0.0204291|182|196|40|55|N/A)	c2l64_rs01030(N/A|-10.2893|0.0201619|182|196|40|55|GeneID:55526922)	buph_rs00785(N/A|-12.4299|0.0045803|182|196|39|54|N/A)	c2l66_rs01070(N/A|-10.5181|0.0141341|182|196|40|55|N/A)	cuj91_rs01160(N/A|-10.211|0.014919|181|196|37|53|N/A)	c2l65_rs00860(N/A|-10.3095|0.0200901|182|196|40|55|N/A)	oi25_rs11590(N/A|-10.2258|0.0214547|182|196|40|55|GeneID:66515248)	porin
	fdr	p-value	NZ_CP011279	NZ_CP010310	NZ_CP010431	NZ_CP042219	NZ_CP013480	NZ_CP011253	NZ_CP010897	NZ_CP047386	NZ_CP011807	NZ_CP011568	Annotation
			Pandoraea apista TF80G25	Pandoraea pulmonicola DSM 16583	Pandoraea sputorum DSM 21091	Pandoraea pnomenusa TF-18	Pandoraea norimbergensis DSM 11628	Pandoraea oxalativorans DSM 23570	Pandoraea vervacti NS15	Pandoraea fibrosis strain 7641	Pandoraea faecigallinarum DSM 23572	Pandoraea thiooxydans DSM 25325					Pandoraea apista TF80G25 porin xm39_rs14850 has 51% amino acid identity at 100% query coverage to BCAL3473compared to
	0	0	xm39_rs14850(N/A|-21.6373|0|186|216|1|36|N/A)	ro07_rs22525(N/A|-22.7854|0|186|216|1|36|N/A)	na29_rs22505(N/A|-22.6654|0|186|216|1|36|N/A)	fp568_rs21185(N/A|-22.9683|0|186|216|1|36|N/A)	at302_rs24305(N/A|-21.6379|0|186|216|1|36|N/A)	mb84_rs21865(N/A|-22.6654|0|186|216|1|36|N/A)	uc34_rs21785(N/A|-22.2232|0|186|216|1|36|N/A)	pj20_rs21775(N/A|-22.7698|0|186|216|1|36|N/A)	lv28_rs27005(N/A|-21.6713|0|186|216|1|36|N/A)		porin
	0.0164768	8.58e-06	xm39_rs21810(ilvA|-11.235|0.0079427|242|254|4|16|N/A)	ro07_rs04080(ilvA|-7.66639|0.0927574|226|254|4|34|N/A)	na29_rs04345(ilvA|-7.65878|0.0968099|226|257|1|34|N/A)	fp568_rs03340(ilvA|-15.1875|0.000292|226|254|4|34|N/A)	at302_rs04515(ilvA|-15.611|0.0001166|226|254|4|34|N/A)	mb84_rs04100(ilvA|-7.86123|0.0806907|226|257|1|34|N/A)	uc34_rs04225(ilvA|-8.13218|0.0708235|226|254|4|34|N/A)	pj20_rs03900(ilvA|-11.8657|0.0048729|226|254|4|34|N/A)	lv28_rs44510(ilvA|-15.1242|0.0002469|226|257|1|34|N/A)		threonine ammonia-lyase biosynthetic
	0.0418535	3.78e-05	xm39_rs08580(N/A|-11.6194|0.0058455|188|217|8|37|N/A)	ro07_rs16090(N/A|-11.1016|0.0094596|188|217|8|37|N/A)	na29_rs08080(N/A|-10.5043|0.0155296|188|217|8|37|N/A)	fp568_rs15080(N/A|-7.62988|0.0943101|188|197|28|37|N/A)	at302_rs08140(N/A|-13.0289|0.001736|188|217|8|37|N/A)	mb84_rs15935(N/A|-11.9636|0.0044627|188|217|8|37|N/A)	uc34_rs15850(N/A|-14.3958|0.0005605|188|217|8|37|N/A)	pj20_rs15805(N/A|-7.82245|0.0807583|188|197|28|37|N/A)	lv28_rs32950(N/A|-7.75174|0.0859585|188|197|28|37|N/A)		MFS transporter
	0.0418535	5.37e-05	xm39_rs18435(N/A|-13.4875|0.0011296|88|110|1|27|N/A)	ro07_rs00420(N/A|-12.8611|0.0023012|86|110|1|30|N/A)	na29_rs00430(N/A|-8.20015|0.0704558|278|286|14|22|N/A)	fp568_rs24580(N/A|-8.72847|0.048993|278|286|14|22|N/A)	at302_rs00540(N/A|-9.99446|0.0201523|55|77|1|27|N/A)	mb84_rs00300(N/A|-10.9662|0.0098356|52|76|1|30|N/A)	uc34_rs00525(N/A|-12.3804|0.0034486|76|100|1|30|N/A)	pj20_rs00590(N/A|-8.96375|0.0396651|278|286|14|22|N/A)	lv28_rs47905(N/A|-9.32118|0.0321679|278|286|14|22|N/A)		MFS transporter
	0.0418535	5.45e-05	xm39_rs15685(mlaE|-11.6876|0.0055304|6|39|1|33|N/A)	ro07_rs23445(mlaE|-11.1569|0.0090737|6|39|1|33|N/A)	na29_rs23545(mlaE|-14.1507|0.0007722|7|39|1|32|N/A)	fp568_rs22065(mlaE|-14.0923|0.0008416|6|39|1|33|N/A)	at302_rs25165(mlaE|-8.26563|0.0637208|1|23|14|37|N/A)	mb84_rs22785(mlaE|-9.59426|0.02653|7|39|1|32|N/A)	uc34_rs22655(mlaE|-8.26308|0.0654072|7|39|1|32|N/A)	pj20_rs22620(mlaE|-7.14918|0.1192283|6|39|1|33|N/A)	lv28_rs25940(mlaE|-14.0923|0.0007042|6|39|1|33|N/A)	abw99_rs01450(mlaE|-2.62648|0.525837|119|125|14|20|N/A)	lipid asymmetry maintenance ABC transporter permease subunit MlaE
	0.0827966	0.000129403	xm39_rs08765(N/A|-10.4272|0.0146748|187|196|14|23|N/A)	ro07_rs16310(N/A|-8.81157|0.0462042|188|197|13|23|N/A)	na29_rs07895(N/A|-12.8227|0.0025511|187|196|14|23|N/A)	fp568_rs15480(N/A|-12.9296|0.0023397|187|196|14|23|N/A)	at302_rs07895(N/A|-8.0614|0.0722453|187|197|13|23|N/A)	mb84_rs16285(N/A|-12.2944|0.0033852|187|196|14|23|N/A)	uc34_rs16015(N/A|-12.5007|0.0031197|187|196|14|23|N/A)	pj20_rs15980(N/A|-10.841|0.0107415|187|196|14|23|N/A)	lv28_rs32640(N/A|-12.9533|0.0020091|187|196|14|23|N/A)		homoserine kinase
	0.0951356	0.000173469	xm39_rs25060(dmpG|-10.16|0.0178254|185|224|1|33|N/A)	ro07_rs07850(dmpG|-14.2404|0.0006556|187|221|4|33|N/A)		fp568_rs06685(dmpG|-12.6702|0.0029028|185|224|1|33|N/A)	at302_rs18460(dmpG|-7.75978|0.0866145|189|219|1|31|N/A)	mb84_rs07195(dmpG|-3.45008|0.6195371|277|288|12|24|N/A)		pj20_rs07650(dmpG|-10.17|0.0174817|185|224|1|33|N/A)	lv28_rs40995(dmpG|-12.6653|0.0025782|185|224|1|33|N/A)		4-hydroxy-2-oxovalerate aldolase
	0.159621	0.000332631	xm39_rs08315(N/A|-10.5571|0.0133308|173|215|4|41|N/A)	ro07_rs15855(N/A|-11.5755|0.0065836|173|215|4|41|N/A)	na29_rs08495(N/A|-11.2867|0.0087417|173|215|4|41|N/A)	fp568_rs14810(N/A|-11.2439|0.0088485|173|215|4|41|N/A)	at302_rs18060(N/A|-5.16845|0.33198|196|209|9|23|N/A)	mb84_rs15540(N/A|-10.5355|0.013582|173|215|4|41|N/A)	uc34_rs15565(N/A|-11.3753|0.007694|173|215|4|41|N/A)	pj20_rs15445(N/A|-9.22806|0.0333464|173|215|4|41|N/A)	lv28_rs33205(N/A|-11.2439|0.0081486|173|215|4|41|N/A)	abw99_rs11120(N/A|-3.5342|0.3410296|194|206|12|24|N/A)	FAD-binding oxidoreductase
	0.170796	0.000400406	xm39_rs13135(N/A|-12.2184|0.0035531|288|298|14|24|N/A)		na29_rs21180(N/A|-9.72568|0.0266537|288|298|14|24|N/A)	fp568_rs19845(N/A|-11.8531|0.005575|288|298|14|24|N/A)	at302_rs22910(N/A|-11.2189|0.008062|289|298|14|23|N/A)	mb84_rs20575(N/A|-9.6181|0.0260992|288|298|14|24|N/A)	uc34_rs20460(N/A|-9.26698|0.0345665|288|298|14|24|N/A)	pj20_rs20390(N/A|-12.8074|0.0022307|288|298|14|24|N/A)	lv28_rs28365(N/A|-11.8531|0.0050539|288|298|14|24|N/A)		MATE family efflux transporter
	0.203287	0.000582484	xm39_rs12540(ubiA|-10.1875|0.0174755|208|218|14|24|N/A)	ro07_rs20455(ubiA|-10.5922|0.0137753|208|218|14|24|N/A)	na29_rs20475(ubiA|-9.15795|0.0387774|209|218|14|23|N/A)	fp568_rs19225(ubiA|-11.6571|0.0064825|208|218|14|24|N/A)	at302_rs22250(ubiA|-11.1666|0.0083993|208|218|14|24|N/A)	mb84_rs19945(ubiA|-9.33871|0.0315618|210|218|14|22|N/A)	uc34_rs19855(ubiA|-8.95088|0.0424762|208|218|14|24|N/A)	pj20_rs19755(ubiA|-9.92867|0.0207126|208|218|14|24|N/A)	lv28_rs29020(ubiA|-11.3234|0.0076657|208|218|14|24|N/A)	abw99_rs02400(ubiA|-9.09983|0.01463|283|292|14|23|N/A)	4-hydroxybenzoate octaprenyltransferase
	0.206702	0.000646113	xm39_rs12005(N/A|-11.0548|0.0091402|167|177|14|24|N/A)	ro07_rs19940(N/A|-11.2452|0.008487|170|180|14|24|N/A)	na29_rs19930(N/A|-11.4877|0.007501|170|180|14|24|N/A)	fp568_rs18710(N/A|-7.46679|0.1034367|49|57|14|22|N/A)	at302_rs21700(N/A|-7.25821|0.1158528|50|58|14|22|N/A)	mb84_rs19410(N/A|-9.33726|0.0315926|171|181|14|24|N/A)	uc34_rs19270(N/A|-7.17012|0.123809|60|68|14|22|N/A)	pj20_rs19225(N/A|-11.0419|0.0092417|167|177|14|24|N/A)	lv28_rs29515(N/A|-7.4668|0.1014157|49|57|14|22|N/A)	abw99_rs02805(N/A|-5.26226|0.1323492|139|147|14|22|N/A)	bifunctional riboflavin kinase/FAD synthetase
	0.274889	0.000996924	xm39_rs07140(N/A|-10.0681|0.0190407|204|212|14|22|N/A)	ro07_rs14610(N/A|-10.6336|0.0133678|204|212|14|22|N/A)	na29_rs09950(N/A|-9.5523|0.0299369|204|212|14|22|N/A)	fp568_rs13605(N/A|-9.79395|0.0246156|204|212|14|22|N/A)	at302_rs09655(N/A|-10.6826|0.0121755|204|212|14|22|N/A)	mb84_rs14170(N/A|-9.52989|0.0277252|204|212|14|22|N/A)	uc34_rs14290(N/A|-9.66101|0.0265553|204|212|14|22|N/A)	pj20_rs14190(N/A|-9.9881|0.0198708|204|212|14|22|N/A)	lv28_rs34395(N/A|-9.72831|0.0244394|204|212|14|22|N/A)	abw99_rs07520(N/A|-1.23483|0.8445193|277|283|34|40|N/A)	3-ketoacyl-ACP reductase
	0.274889	0.00100246	xm39_rs04275(gor|-8.92152|0.0416932|113|123|14|24|N/A)	ro07_rs12000(gor|-10.0978|0.0195833|121|130|14|23|N/A)	na29_rs12700(gor|-11.2295|0.0091271|130|140|14|24|N/A)	fp568_rs10720(gor|-6.24286|0.1981701|113|123|14|24|N/A)	at302_rs13675(gor|-6.53104|0.1722826|82|92|14|24|N/A)	mb84_rs11320(gor|-11.2007|0.0082132|130|140|14|24|N/A)	uc34_rs11535(gor|-11.984|0.0047673|131|141|14|24|N/A)	pj20_rs11890(gor|-7.5241|0.0962464|114|123|14|23|N/A)	lv28_rs36780(gor|-6.16069|0.2047926|113|123|14|24|N/A)	abw99_rs11525(gor|-2.76425|0.4947261|22|29|15|22|N/A)	glutathione-disulfide reductase
	0.319379	0.00126337	xm39_rs10385(N/A|-9.53399|0.0276754|151|160|14|23|N/A)	ro07_rs18380(N/A|-11.1359|0.0092185|151|161|14|24|N/A)	na29_rs05845(N/A|-11.0572|0.0103823|151|161|14|24|N/A)	fp568_rs17195(N/A|-9.68033|0.0265565|151|161|14|24|N/A)	at302_rs06200(N/A|-7.74441|0.0874075|136|146|14|24|N/A)	mb84_rs17960(N/A|-10.6635|0.0123535|151|161|14|24|N/A)	uc34_rs25465(N/A|-5.06835|0.3503052|94|100|14|20|N/A)	pj20_rs17740(N/A|-9.95836|0.0202881|151|161|14|24|N/A)	lv28_rs30980(N/A|-9.68033|0.0252546|151|161|14|24|N/A)		hypothetical protein
	0.319379	0.00133109	xm39_rs14280(glyS|-10.3085|0.0160072|39|47|14|22|N/A)	ro07_rs21980(glyS|-8.71677|0.0490662|184|194|13|23|N/A)	na29_rs21940(glyS|-10.4268|0.0164101|39|47|14|22|N/A)	fp568_rs20580(glyS|-10.3452|0.0168865|39|47|14|22|N/A)	at302_rs23735(glyS|-10.341|0.0156893|39|47|14|22|N/A)	mb84_rs21295(glyS|-8.0297|0.0729086|39|47|14|22|N/A)	uc34_rs21190(glyS|-7.07769|0.1303082|212|222|13|23|N/A)	pj20_rs21205(glyS|-8.93577|0.0403926|39|47|14|22|N/A)	lv28_rs27595(glyS|-10.3452|0.0158611|39|47|14|22|N/A)		glycine--tRNA ligase subunit beta
	0.321445	0.0014291	xm39_rs17215(N/A|-10.0534|0.0192417|183|191|15|23|N/A)	ro07_rs25045(N/A|-10.1311|0.0191322|183|191|15|23|N/A)	na29_rs25065(N/A|-9.85765|0.0243739|183|191|15|23|N/A)	fp568_rs23905(N/A|-9.41847|0.0315605|183|191|15|23|N/A)	at302_rs26710(N/A|-10.0546|0.0193049|183|191|15|23|N/A)	mb84_rs24420(N/A|-10.0241|0.0196572|183|191|15|23|N/A)	uc34_rs24175(N/A|-9.75986|0.024826|183|191|15|23|N/A)	pj20_rs24300(N/A|-10.0775|0.0186622|183|191|15|23|N/A)	lv28_rs24450(N/A|-9.41847|0.0301461|183|191|15|23|N/A)		F0F1 ATP synthase subunit epsilon
	0.321445	0.00166621	xm39_rs10015(N/A|-10.0543|0.0192294|209|217|14|22|N/A)	ro07_rs17970(N/A|-9.96737|0.0214435|209|217|14|22|N/A)	na29_rs06300(N/A|-4.95615|0.3717918|210|217|14|21|N/A)	fp568_rs16845(N/A|-10.0271|0.0210257|209|217|14|22|N/A)	at302_rs06625(N/A|-10.0468|0.019413|209|217|14|22|N/A)	mb84_rs17530(N/A|-9.7737|0.0234365|209|217|14|22|N/A)	uc34_rs17360(N/A|-5.61679|0.2743069|211|217|14|20|N/A)	pj20_rs17380(N/A|-6.59854|0.1611225|177|183|14|20|N/A)	lv28_rs31315(N/A|-9.98357|0.0204846|209|217|14|22|N/A)	abw99_rs08035(N/A|-3.47796|0.3509494|199|205|13|19|N/A)	LysR family transcriptional regulator
	0.321445	0.00167717	xm39_rs00945(N/A|-10.3784|0.0152101|209|218|14|23|N/A)	ro07_rs09010(N/A|-9.82727|0.0236165|209|218|14|23|N/A)	na29_rs15675(N/A|-3.81129|0.5653461|270|276|13|19|N/A)	fp568_rs07700(N/A|-10.7208|0.0129531|209|218|14|23|N/A)	at302_rs17175(N/A|-4.81589|0.3852134|270|276|13|19|N/A)	mb84_rs08285(N/A|-3.73168|0.5683832|124|131|14|21|N/A)	uc34_rs08510(N/A|-10.1311|0.0191952|209|218|14|23|N/A)	pj20_rs08940(N/A|-3.76263|0.5584819|124|131|14|21|N/A)	lv28_rs39845(N/A|-10.7208|0.012072|209|218|14|23|N/A)	abw99_rs14635(N/A|-2.11369|0.6471441|218|224|16|22|N/A)	DUF615 domain-containing protein
	0.321445	0.00173346	xm39_rs16840(gcvT|-9.96809|0.0204464|223|231|15|23|N/A)	ro07_rs24555(gcvT|-9.76708|0.0246091|223|231|15|23|N/A)	na29_rs24665(gcvT|-7.69642|0.0947391|223|231|15|23|N/A)	fp568_rs23540(gcvT|-9.87959|0.0232377|223|231|15|23|N/A)	at302_rs26305(gcvT|-10.4553|0.0144241|223|231|15|23|N/A)	mb84_rs24000(gcvT|-9.27041|0.0330424|223|231|15|23|N/A)	uc34_rs23780(gcvT|-8.80023|0.0467798|223|231|15|23|N/A)	pj20_rs23815(gcvT|-9.32597|0.0312439|223|231|15|23|N/A)	lv28_rs24810(gcvT|-9.81021|0.023102|223|231|15|23|N/A)		glycine cleavage system aminomethyltransferase GcvT
	0.321445	0.00178466	xm39_rs01450(N/A|-9.52829|0.0277838|203|211|14|22|N/A)	ro07_rs09515(N/A|-10.0287|0.02055|203|211|14|22|N/A)	na29_rs15170(N/A|-10.4677|0.01594|203|211|14|22|N/A)	fp568_rs08200(N/A|-9.21252|0.0360697|203|211|14|22|N/A)	at302_rs16670(N/A|-7.14265|0.1236411|266|292|36|63|N/A)	mb84_rs08785(N/A|-10.2861|0.0162946|203|211|14|22|N/A)	uc34_rs09020(N/A|-10.3466|0.0164801|203|211|14|22|N/A)	pj20_rs09430(N/A|-10.023|0.0193908|203|211|14|22|N/A)	lv28_rs39330(N/A|-9.21252|0.0345674|203|211|14|22|N/A)	abw99_rs06945(N/A|-2.93058|0.4584451|202|211|14|23|N/A)	PHP domain-containing protein
